# Supplementary material for: Prospective 5 year outcomes of different implant designs and surgical techniques in 68 patients with bone anchored hearing implants
Source: Clin Otolaryngol. 2022 Sep 17;48(1):65–9. doi: 10.1111/coa.13974 (PMC10087793; doi:10.1111/coa.13974)
Supplement: Supplementary file 3 — Figure S2 A Box‐and‐Whisker plots of ISQ‐low and ‐high values per implant for study A, comparing a 4.5‐mm and 3.75‐mm‐wide implant. Analyses performed on 6 mm abutments exclusively. B: Box‐and‐Whisker plots of ISQ‐low and ‐high values per implant for study B, comparing LIT‐TP and LIT‐TR. Abutment size varied from 6 to 12 mm in the LIT‐TP group, whereas only 6 mm abutments were used in the LIT‐TR group. LIT‐TP indicates linear incision technique with soft tissue preservation; LIT‐TR, linear incision technique with soft tissue reduction; ISQ, implant stability quotient. [file COA-48-65-s001.zip]

Archive with 4 entries (4 files):
- COA_13974_Supplementary figure 2A.jpg
- COA_13974_Supplementary figure 2B.jpg
- COA_13974_Supplementary figure 2C.jpg
- COA_13974_Supplementary figure 2D.jpg
