# Supplementary material for: Prospective 5 year outcomes of different implant designs and surgical techniques in 68 patients with bone anchored hearing implants
Source: Clin Otolaryngol. 2022 Sep 17;48(1):65–9. doi: 10.1111/coa.13974 (PMC10087793; doi:10.1111/coa.13974)
Supplement: Supplementary file 5 — Figure S4 Proportion of adverse skin reactions measured with the Holgers score between the linear incision technique with soft tissue preservation and linear incision technique with tissue reduction at 6 months, 1, 2, 3, and 5 years follow‐up [file COA-48-65-s002.zip]

Archive with 2 entries (2 files):
- COA_13974_Supplementary figure 4A.jpg
- COA_13974_Supplementary figure 4B.jpg
